# Supplementary material for: Remdesivir postexposure prophylaxis limits measles-induced “immune amnesia” and measles antibody responses in macaques
Source: JCI Insight. 2025 Apr 22;10(11):e190740. doi: 10.1172/jci.insight.190740 (PMC12220960; doi:10.1172/jci.insight.190740)
Supplement: Supporting data values [file jciinsight-10-190740-s154.xlsx]

## Sheet: Figure 3, A and B
Timepoints	RM_group	n per group	range	mean changes of VARscores
d0 to d14_15	RDV_Late	3	-0.3	-0.133333
d0 to d14_15	RDV_Late	3	0.1	-0.133333
d0 to d14_15	RDV_PEP	5	-0.3	-0.02
d0 to d14_15	RDV_PEP	5	0.1	-0.02
d0 to d14_15	Sham_control	3	-0.3	-0.166667
d0 to d14_15	Sham_control	3	0	-0.166667
d0 to d14_15	WTMeV	6	-0.6	-0.316667
d0 to d14_15	WTMeV	6	-0.1	-0.316667
d0 to d28	RDV_Late	3	-0.5	-0.333333
d0 to d28	RDV_Late	3	-0.2	-0.333333
d0 to d28	RDV_PEP	5	-0.6	-0.32
d0 to d28	RDV_PEP	5	-0.1	-0.32
d0 to d28	Sham_control	3	-0.2	-0.133333
d0 to d28	Sham_control	3	-0.1	-0.133333
d0 to d28	WTMeV	6	-0.5	-0.216667
d0 to d28	WTMeV	6	0.3	-0.216667
d0 to d84_89	RDV_Late	3	-0.5	-0.266667
d0 to d84_89	RDV_Late	3	0.2	-0.266667
d0 to d84_89	RDV_PEP	5	-0.5	-0.06
d0 to d84_89	RDV_PEP	5	0.4	-0.06
d0 to d84_89	Sham_control	3	-0.2	-0.1
d0 to d84_89	Sham_control	3	0.1	-0.1
d0 to d84_89	WTMeV	5	-0.6	-0.34
d0 to d84_89	WTMeV	5	0	-0.34
d0 to d112_168_176	RDV_Late	3	-1	-0.466667
d0 to d112_168_176	RDV_Late	3	0	-0.466667
d0 to d112_168_176	RDV_PEP	5	-0.6	-0.28
d0 to d112_168_176	RDV_PEP	5	0.2	-0.28
d0 to d112_168_176	Sham_control	3	-0.4	-0.266667
d0 to d112_168_176	Sham_control	3	0	-0.266667
d0 to d112_168_176	WTMeV	6	-1.4	-0.616667
d0 to d112_168_176	WTMeV	6	0.1	-0.616667

## Sheet: Figure 4C
DPI	Treatment	Mean MeV VarScore per RM group
d0	WTMeV	0.00932014
d0	RDV_PEP	0.0690764
d0	RDV_Late	0.0232124
d0	Sham_control	-0.0852987
d14_15	WTMeV	1.20405
d14_15	RDV_PEP	0.566202
d14_15	RDV_Late	0.946717
d14_15	Sham_control	0.233147
d28	WTMeV	3.02013
d28	RDV_PEP	1.2277
d28	RDV_Late	2.06832
d28	Sham_control	-0.16609
d84_89	WTMeV	3.39517
d84_89	RDV_PEP	0.718854
d84_89	RDV_Late	3.05828
d84_89	Sham_control	-0.15359
d112_168_176	WTMeV	2.856
d112_168_176	RDV_PEP	0.601721
d112_168_176	RDV_Late	2.16701
d112_168_176	Sham_control	0.00947922

## Sheet: Figure 4D
DPI	Treatment	Mean MeV peptide hits per RM group
d0	WTMeV	2.83333
d0	RDV_PEP	2.4
d0	RDV_Late	0.666667
d0	Sham_control	0.75
d14_15	WTMeV	10
d14_15	RDV_PEP	6.8
d14_15	RDV_Late	3
d14_15	Sham_control	1.5
d28	WTMeV	37
d28	RDV_PEP	12.4
d28	RDV_Late	12.3333
d28	Sham_control	0.75
d84_89	WTMeV	41.2
d84_89	RDV_PEP	8.2
d84_89	RDV_Late	19.6667
d84_89	Sham_control	0.5
d112_168_176	WTMeV	32.1667
d112_168_176	RDV_PEP	4.8
d112_168_176	RDV_Late	14.6667
d112_168_176	Sham_control	0.75
